# Supplementary material for: Foxtail millet [Setaria italica (L.) P. Beauv.] grown under nitrogen deficiency exhibits a lower folate contents
Source: Front Nutr. 2023 Jan 18;10:1035739. doi: 10.3389/fnut.2023.1035739 (PMC9889834; doi:10.3389/fnut.2023.1035739)
Supplement: Supplementary file 1 [file Table_1.XLS]

## Sheet: Sheet1
Cultivar	Plant density(plant/ha)	Sowing date in 2020	Harvest date with N application in 2020	Harvest date without N application in 2020	Sowing date in 2021	Harvest date with N application in 2021	Harvest date without N application in 2021	Plant height with N applied (cm)
Changnong35	450000	2020-05-24	2020-09-30	2020-09-29	2021-05-28	2021-10-02	2021-10-01	132.46±5.8
Changnong47	450000	2020-05-24	2020-09-30	2020-09-29	2021-05-28	2021-10-02	2021-10-01	128.27±3.48
Changsheng07	450000	2020-05-24	2020-09-30	2020-09-29	2021-05-28	2021-10-02	2021-10-01	139.57±3.69
Changsheng13	450000	2020-05-24	2020-09-30	2020-09-29	2021-05-28	2021-10-02	2021-10-01	125.93±1.54
Datong29	450000	2020-05-24	2020-09-20	2020-09-19	2021-05-28	2021-09-22	2021-09-20	130.53±3.04
Datong34	450000	2020-05-24	2020-09-19	2020-09-19	2021-05-28	2021-09-22	2021-09-20	132.23±1.13
Gonggu88	450000	2020-05-24	2020-09-21	2020-09-20	2021-05-28	2021-09-27	2021-09-25	75.63±2.69
Huangjinmiao	450000	2020-05-24	2020-09-17	2020-09-16	2021-05-28	2021-09-20	2021-09-20	130.83±3.19
Jingu21	450000	2020-05-24	2020-09-27	2020-09-26	2021-05-28	2021-09-28	2021-09-26	144.8±3.96
Jigu22	525000	2020-05-24	2020-09-23	2020-09-22	2021-05-28	2021-09-27	2021-09-25	118.07±5.74
Jiugu23	450000	2020-05-24	2020-09-16	2020-09-15	2021-05-28	2021-09-20	2021-09-20	112.47±5.77
Jingu34	450000	2020-05-24	2020-09-23	2020-09-22	2021-05-28	2021-09-26	2021-09-25	145.21±2.32
Jigu39	525000	2020-05-24	2020-09-21	2020-09-21	2021-05-28	2021-09-25	2021-09-22	119.1±4.04
Jingu40	450000	2020-05-24	2020-09-30	2020-09-29	2021-05-28	2021-10-02	2021-10-01	149.27±4.43
Jigu41	525000	2020-05-24	2020-09-21	2020-09-20	2021-05-28	2021-09-25	2021-09-22	105.17±2.52
Jingu57	450000	2020-05-24	2020-09-30	2020-09-29	2021-05-28	2021-10-04	2021-10-01	158.13±4.47
Jingu59	450000	2020-05-24	2020-09-30	2020-09-29	2021-05-28	2021-10-04	2021-10-01	151.37±1.73
JinmiaoK2	450000	2020-05-24	2020-09-20	2020-09-18	2021-05-28	2021-09-23	2021-09-21	110.87±1.88
Longgu25	450000	2020-05-24	2020-09-11	2020-09-10	2021-05-28	2021-09-12	2021-09-11	120.94±1.85
Longgu38	450000	2020-05-24	2020-09-11	2020-09-10	2021-05-28	2021-09-12	2021-09-11	122.1±3.35
Nenxuan18	450000	2020-05-24	2020-09-19	2020-09-18	2021-05-28	2021-09-21	2021-09-19	114.55±1.88
Qinhuang2	450000	2020-05-24	2020-10-01	2020-09-29	2021-05-28	2021-10-02	2021-10-01	150.07±3.41
Shanxihonggu	450000	2020-05-24	2020-09-12	2020-09-11	2021-05-28	2021-09-15	2021-09-13	135.65±1.03
Yugu18	525000	2020-05-24	2020-09-17	2020-09-15	2021-05-28	2021-09-20	2021-09-20	108.07±2.54
Yugu35	525000	2020-05-24	2020-09-17	2020-09-16	2021-05-28	2021-09-20	2021-09-20	118.35±4.68
Zhaogu58	450000	2020-05-24	2020-09-18	2020-09-16	2021-05-28	2021-09-20	2021-09-20	122.73±1.76
Zhonggu2	525000	2020-05-24	2020-09-24	2020-09-22	2021-05-28	2021-09-27	2021-09-25	109.8±3.36
Zhangzagu10	180000	2020-05-24	2020-09-23	2020-09-20	2021-05-28	2021-09-23	2021-09-21	122.87±3.4
Zhangzagu13	180000	2020-05-24	2020-09-21	2020-09-19	2021-05-28	2021-09-23	2021-09-21	108.86±0.78
