# Supplementary material for: Foxtail millet [Setaria italica (L.) P. Beauv.] grown under nitrogen deficiency exhibits a lower folate contents
Source: Front Nutr. 2023 Jan 18;10:1035739. doi: 10.3389/fnut.2023.1035739 (PMC9889834; doi:10.3389/fnut.2023.1035739)
Supplement: Supplementary file 2 [file Table_2.XLS]

## Sheet: Sheet1
	Sensitivity parameters, matrix effect and recovery of folate derivatives and folate analogues
Folates	LOD (μg/100 g)		LOQ (μg/100 g)		R2		Matrix effect (%)		RSD (%)				Recovery (%)
	2020	2021	2020	2021	2020	2021	2020	2021	Intra-day repeatability (2020)	Intra-day repeatability (2021)	Inter-day repeatability (2020)	Inter-day repeatability (2021)	2020(1)	2020(2)	2020(3)	2021(1)	2021(2)	2021(3)
5-CHO-THF	0.05	0.08	0.21	0.26	0.9985	0.9996	112	109	1.4	2.4	2.5	2.8	88.2	89.3	90.2	88.8	89.2	90.5
5-CH3-THF	0.06	0.1	0.16	0.2	0.9935	0.9958	82	86	2.5	2.6	1.6	2.2	83.2	88.3	92.3	82.6	89.6	83.5
10-CHO-THF	0.1	0.08	0.25	0.21	0.9972	0.9965	106	102	5.3	4.5	4.5	3.2	89.2	88.2	91.2	88.3	89.3	90.6
5,10-CH=THF	0.15	0.2	0.32	0.42	0.9958	0.9968	84	86	4.3	4.6	3.5	3.8	73.5	76.5	72.5	76.8	73.8	75.8
THF	0.2	0.18	0.8	0.81	0.9973	0.9962	110	105	2.1	1.8	2.6	1.6	53.2	56.3	58.2	57.8	53.8	59.5
DHF	0.18	0.22	0.53	0.58	0.9982	0.9986	75	79	3	2.6	3.2	2.8	65.3	63.8	68.6	65.3	69.2	68.5
FA	0.25	0.22	0.85	0.82	0.9986	0.9958	65.3	69.5	2.5	3.2	1.6	1.5	68.2	63.8	65.2	66.2	66.5	63.6
MTX	0.2	0.23	0.4	0.48	0.9993	0.9965	103	98	5.2	5.6	4.8	4.2	96.5	93.8	95.3	96.5	93.2	92.8
