# Supplementary material for: Foxtail millet [Setaria italica (L.) P. Beauv.] grown under nitrogen deficiency exhibits a lower folate contents
Source: Front Nutr. 2023 Jan 18;10:1035739. doi: 10.3389/fnut.2023.1035739 (PMC9889834; doi:10.3389/fnut.2023.1035739)
Supplement: Supplementary file 3 [file Table_3.XLS]

## Sheet: Sheet2
Two-way ANOVA analysis of cultivar and N regimes effects on total folate
	2020			2021
	Mean squares	F	sig.	Mean squares	F	sig.
Cultivar	271.392	12.138	< 0.001	91.07	4.878	< 0.001
N regimes	2685.01	120.086	< 0.001	13032.3	697.998	< 0.001
Cultivar * N regimes	67.485	3.018	< 0.001	74.227	3.976	< 0.001
